# Supplementary material for: Antimicrobial Potential of Secalonic Acids from Arctic-Derived Penicillium chrysogenum INA 01369
Source: Antibiotics (Basel). 2025 Jan 14;14(1):88. doi: 10.3390/antibiotics14010088 (PMC11761870; doi:10.3390/antibiotics14010088)
Supplement: Supplementary file 1 [file antibiotics-14-00088-s001.zip]

Archive with 1 entries (1 files):
- antibiotics-3415883-supplementary.pdf
